# Supplementary material for: Comparative transcriptome analysis to identify candidate genes involved in 2-methoxy-1,4-naphthoquinone (MNQ) biosynthesis in Impatiens balsamina L
Source: Sci Rep. 2020 Sep 30;10:16123. doi: 10.1038/s41598-020-72997-2 (PMC7527972; doi:10.1038/s41598-020-72997-2)
Supplement: Supplementary file 2 — Supplementary Table S8. [file 41598_2020_72997_MOESM2_ESM.xlsx]

## Sheet: Sheet1
Supplementary Table S8. KEGG pathway enrichment for differential expressed genes (DEGs) of ten pairwise comparisons among five different tissues of Impatiens balsamina
KEGG pathway term	Total number of DEGs
Metabolism	28991
Genetic Information Processing	6970
Cellular Processes	6099
Environmental Information Processing	10004
Membrane transport	297
Signal transduction	9696
Signaling molecules and interaction	11
Human Diseases	26415
Cancers: Overview	1889
Cancers: Specific types	1169
Cardiovascular diseases	595
Drug resistance: Antimicrobial	14
Drug resistance: Antineoplastic	473
Endocrine and metabolic diseases	951
Immune diseases	215
Infectious diseases: Bacterial	4697
Infectious diseases: Parasitic	4747
Infectious diseases: Viral	9779
Neurodegenerative diseases	1424
Substance dependence	462
Organismal Systems	16046
Aging	713
04211 Longevity regulating pathway (17)	232
K03259	7
K03781	36
K04374	7
K04564	16
K04688	6
K07198	88
K07199	14
K07200	13
K07203	1
K07208	1
K07297	14
K07359	1
K08331	7
K08339	3
K11411	1
K11420	15
K19730	2
04212 Longevity regulating pathway - worm (20)	175
K00507	6
K01110	9
K01358	14
K03781	36
K04077	28
K04374	7
K04564	16
K04688	6
K07203	1
K08269	9
K08341	9
K10798	10
K11204	1
K11411	1
K12824	1
K13113	1
K13356	6
K17491	9
K17794	3
K19765	2
04213 Longevity regulating pathway - multiple species (13)	306
K03283	71
K03695	41
K03781	36
K04564	16
K04565	9
K04688	6
K06067	7
K07198	88
K07199	14
K07200	13
K07203	1
K08339	3
K11411	1
Circulatory system	282
04261 Adrenergic signaling in cardiomyocytes (11)	221
K01047	3
K02183	80
K03456	5
K04354	13
K04365	3
K04368	2
K04371	4
K04374	7
K04382	11
K04515	8
K04630	15
K06269	40
K11583	9
K11584	19
K16342	2
04927 Cortisol synthesis and secretion (2)	61
K00411	8
K00412	3
K00413	6
K00415	2
K00416	4
K00417	6
K00419	2
K02256	5
K02261	8
K02262	5
K02265	5
K02266	1
K02267	6
Development	419
04320 Dorso-ventral axis formation (4)	167
K02184	160
K04365	3
K04368	2
K04371	2
04360 Axon guidance (11)	252
K03083	20
K04348	2
K04368	2
K04371	4
K04392	66
K04409	2
K04427	8
K04515	8
K04630	15
K05765	37
K05766	1
K06268	60
K06272	23
K14379	4
Digestive system	689
04970 Salivary secretion (3)	63
K02183	40
K13899	12
K19477	11
04971 Gastric acid secretion (3)	63
K02183	40
K04515	8
K04630	15
04972 Pancreatic secretion (6)	79
K01047	3
K01312	1
K04392	33
K05853	5
K07901	9
K07904	28
04973 Carbohydrate digestion and absorption (3)	60
K00844	12
K01176	42
K19729	6
04974 Protein digestion and absorption (9)	32
K01278	3
K01285	7
K01312	1
K06002	1
K06237	1
K14207	11
K16628	2
K19719	5
K19720	1
04975 Fat digestion and absorption (5)	27
K01047	3
K11155	9
K13509	1
K14455	4
K14457	10
04976 Bile secretion (5)	241
K00021	10
K05658	92
K05666	38
K05681	99
K09866	2
04977 Vitamin digestion and absorption (2)	14
K05665	12
K14617	2
04978 Mineral absorption (5)	61
K00510	9
K00522	16
K07213	20
K14685	6
K14686	10
04979 Cholesterol metabolism (5)	49
K01052	17
K05770	4
K12385	7
K15040	13
K20464	8
Endocrine system	2599
03320 PPAR signaling pathway (11)	182
K00232	21
K00249	5
K00507	6
K00864	2
K01897	39
K06272	23
K06276	8
K07513	12
K08762	7
K08770	50
K20254	9
04614 Renin-angiotensin system (3)	11
K01285	7
K01392	3
K19514	1
04910 Insulin signaling pathway (24)	334
K00665	2
K00688	13
K00844	12
K02183	40
K02991	15
K03083	20
K03259	7
K03841	10
K04365	3
K04368	2
K04371	2
K04688	6
K04739	1
K05696	1
K06269	20
K06276	8
K07192	1
K07195	47
K07198	88
K07199	14
K07200	13
K07203	1
K07208	1
K11262	7
04911 Insulin secretion (3)	23
K04374	7
K04515	8
K18211	8
04912 GnRH signaling pathway (9)	116
K01115	48
K02183	40
K04368	2
K04371	2
K04374	7
K04420	4
K04421	3
K04515	8
K16342	2
04913 Ovarian steroidogenesis (5)	60
K00512	43
K07408	10
K07410	3
K07418	2
K16342	2
04914 Progesterone-mediated oocyte maturation (23)	107
K02178	4
K02206	7
K02537	2
K03349	3
K03350	6
K03351	1
K03352	1
K03353	1
K03354	5
K03357	3
K03358	4
K03364	4
K04079	12
K04365	3
K04368	2
K04371	2
K04373	2
K04630	15
K05868	9
K06627	15
K10403	4
K12456	1
K13728	1
04915 Estrogen signaling pathway (10)	171
K01379	1
K02183	40
K03283	71
K04079	12
K04368	2
K04371	2
K04374	7
K04630	15
K09487	6
K09571	15
04916 Melanogenesis (7)	99
K02183	40
K03083	20
K04368	2
K04371	2
K04498	12
K04515	8
K04630	15
04917 Prolactin signaling pathway (5)	68
K00512	43
K00965	1
K03083	20
K04368	2
K04371	2
04918 Thyroid hormone synthesis (7)	69
K00383	11
K00432	11
K04374	7
K08054	9
K09487	6
K09490	17
K15173	8
04919 Thyroid hormone signaling pathway (18)	109
K01114	8
K03083	20
K04368	2
K04371	2
K04498	12
K04650	3
K05692	8
K05857	13
K06062	2
K06067	7
K06276	8
K07203	1
K07208	1
K11644	15
K15133	2
K15156	1
K15164	3
K15170	1
04920 Adipocytokine signaling pathway (7)	170
K01897	39
K07198	88
K07199	14
K07200	13
K07203	1
K07297	14
K07359	1
04921 Oxytocin signaling pathway (17)	272
K02183	40
K03234	21
K04348	1
K04368	2
K04371	2
K04454	3
K04515	8
K04630	15
K05692	8
K06268	30
K06269	20
K07198	88
K07199	14
K07200	13
K07359	1
K08794	4
K16342	2
04922 Glucagon signaling pathway (20)	313
K00016	1
K00161	21
K00162	22
K00688	13
K00873	19
K01834	1
K02183	40
K04348	1
K04374	7
K04498	12
K04515	8
K06268	30
K07198	88
K07199	14
K07200	13
K11262	7
K11411	1
K11434	2
K15423	4
K17491	9
04923 Regulation of lipolysis in adipocytes (3)	79
K01054	53
K04630	15
K19477	11
04924 Renin secretion (6)	104
K01363	7
K02183	40
K04348	1
K04630	15
K06268	30
K19477	11
04925 Aldosterone synthesis and secretion (5)	84
K02183	40
K04374	7
K04515	8
K08794	4
K13806	25
04926 Relaxin signaling pathway (7)	37
K04368	2
K04371	2
K04374	7
K04536	9
K04630	15
K06237	1
K19720	1
04927 Cortisol synthesis and secretion (2)	50
K00512	43
K04374	7
04928 Parathyroid hormone synthesis, secretion and action (10)	141
K01115	48
K03626	10
K04365	3
K04368	2
K04371	2
K04374	7
K04454	3
K04630	15
K09260	21
K17895	30
Environmental adaptation	1929
04626 Plant-pathogen interaction (34)	607
K00864	2
K02183	40
K04079	12
K04368	2
K05391	24
K09487	6
K12795	3
K13412	71
K13414	9
K13416	3
K13420	76
K13424	43
K13425	23
K13427	2
K13428	7
K13429	7
K13430	6
K13434	16
K13436	25
K13447	42
K13448	69
K13449	5
K13456	19
K13457	10
K13458	3
K13459	26
K13465	1
K13466	8
K13473	1
K16225	2
K18834	12
K18835	11
K18875	14
K18880	7
04710 Circadian rhythm (8)	175
K02295	4
K03094	10
K03347	20
K03868	5
K07198	88
K07199	14
K07200	13
K08960	21
04711 Circadian rhythm - fly (2)	41
K03083	20
K08960	21
04712 Circadian rhythm - plant (25)	348
K00660	9
K03097	9
K03115	27
K10143	11
K12115	5
K12116	2
K12118	7
K12119	3
K12120	6
K12121	3
K12124	6
K12125	4
K12126	39
K12127	11
K12129	30
K12130	10
K12131	1
K12133	33
K12134	2
K12135	49
K16221	21
K16222	41
K16223	7
K16240	5
K16241	7
04713 Circadian entrainment (6)	85
K02183	40
K04371	2
K04515	8
K04536	9
K04630	15
K19477	11
04714 Thermogenesis (91)	673
K00234	13
K00235	8
K00236	5
K00237	1
K00411	8
K00412	3
K00413	6
K00415	2
K00416	4
K00417	6
K00419	2
K01054	53
K01897	39
K02126	3
K02128	6
K02132	14
K02133	22
K02134	5
K02135	1
K02136	5
K02137	6
K02138	1
K02140	1
K02256	5
K02257	1
K02258	4
K02259	3
K02260	2
K02261	8
K02262	5
K02265	5
K02266	1
K02267	6
K02991	15
K03878	4
K03879	9
K03881	3
K03883	2
K03934	3
K03935	9
K03936	1
K03937	2
K03938	2
K03939	1
K03940	5
K03941	7
K03942	10
K03943	3
K03945	1
K03946	2
K03949	1
K03950	1
K03952	2
K03953	2
K03955	8
K03958	1
K03963	1
K03965	6
K03966	2
K04373	2
K04688	6
K05692	8
K07198	88
K07199	14
K07200	13
K07203	1
K07208	1
K08266	1
K09008	2
K11340	2
K11352	2
K11353	2
K11416	1
K11450	18
K11647	3
K11648	3
K11649	16
K11650	3
K15109	12
K15601	82
K18159	5
K18160	1
K18162	2
K18163	2
K18164	2
K18173	3
K18177	2
K18178	4
K18179	1
K18183	3
K19477	11
Excretory system	271
04960 Aldosterone-regulated sodium reabsorption (2)	10
K04371	2
K06276	8
04961 Endocrine and other factor-regulated calcium reabsorption (7)	98
K00025	4
K00261	7
K01528	33
K04645	1
K04646	16
K07904	28
K11824	3
K11826	5
K11827	1
04962 Vasopressin-regulated water reabsorption (6)	81
K06027	6
K07889	11
K07904	28
K09866	2
K10418	27
K12462	7
04966 Collecting duct acid secretion (13)	82
K02145	12
K02146	2
K02147	6
K02148	2
K02149	3
K02150	8
K02151	2
K02152	3
K02153	3
K02154	5
K02155	19
K06573	15
K13627	2
Immune system	6011
04062 Chemokine signaling pathway (9)	163
K03083	20
K04365	3
K04368	2
K04371	2
K04392	33
K04409	2
K04536	9
K04630	15
K05747	77
04610 Complement and coagulation cascades (1)	1
K03909	1
04611 Platelet activation (7)	59
K04371	2
K04630	15
K05692	8
K06269	20
K16342	2
K19477	11
K19720	1
04612 Antigen processing and presentation (12)	189
K01363	7
K01365	8
K01369	14
K03283	71
K04079	12
K08054	9
K08057	7
K08059	2
K08064	25
K08065	16
K08066	6
K09489	12
04620 Toll-like receptor signaling pathway (7)	1520
K04368	2
K04371	2
K04392	33
K04427	8
K04730	87
K04733	1380
K05399	8
04621 NOD-like receptor signaling pathway (15)	1528
K01363	7
K03671	49
K04079	12
K04371	2
K04427	8
K04733	1380
K08336	3
K08339	3
K08341	9
K11864	4
K12795	3
K15040	13
K17065	13
K17890	5
K20858	17
04622 RIG-I-like receptor signaling pathway (7)	40
K00863	9
K04427	8
K08336	3
K08339	3
K09578	2
K11594	12
K12655	3
04623 Cytosolic DNA-sensing pathway (14)	72
K03007	1
K03009	1
K03013	16
K03014	1
K03016	4
K03018	22
K03019	3
K03020	2
K03021	7
K03023	4
K03024	2
K03025	1
K03027	3
K14721	5
04624 Toll and Imd signaling pathway (7)	1530
K04427	8
K04730	87
K04733	1380
K06689	23
K10580	5
K10704	3
K13411	24
04625 C-type lectin receptor signaling pathway (5)	75
K02183	40
K04348	1
K04371	2
K04409	2
K06268	30
04650 Natural killer cell mediated cytotoxicity (7)	73
K04348	1
K04365	3
K04368	2
K04371	2
K04392	33
K04409	2
K06268	30
04657 IL-17 signaling pathway (7)	75
K03083	20
K03352	1
K04079	12
K04371	2
K04427	8
K09487	6
K12890	26
04658 Th1 and Th2 cell differentiation (4)	63
K04348	1
K04371	2
K06268	30
K17895	30
04659 Th17 cell differentiation (6)	76
K04079	12
K04348	1
K04371	2
K06268	30
K07203	1
K17895	30
04660 T cell receptor signaling pathway (8)	73
K03083	20
K04348	1
K04368	2
K04371	2
K04409	2
K04427	8
K06268	30
K06276	8
04662 B cell receptor signaling pathway (6)	88
K03083	20
K04348	1
K04368	2
K04371	2
K04392	33
K06268	30
04664 Fc epsilon RI signaling pathway (5)	47
K04368	2
K04371	2
K04392	33
K06276	8
K16342	2
04666 Fc gamma R-mediated phagocytosis (16)	283
K00889	36
K01115	48
K04368	2
K04371	2
K04392	33
K04409	2
K04688	6
K04718	1
K05747	77
K05754	3
K05755	1
K05756	3
K05757	7
K05758	10
K05765	37
K05768	15
04670 Leukocyte transendothelial migration (3)	56
K04392	33
K04630	15
K05692	8
Nervous system	2857
04720 Long-term potentiation (11)	127
K02183	40
K04348	1
K04365	3
K04368	2
K04371	2
K04373	2
K04374	7
K04498	12
K04515	8
K06268	30
K06269	20
04722 Neurotrophin signaling pathway (16)	1643
K02183	40
K03083	20
K04365	3
K04368	2
K04371	2
K04373	2
K04374	7
K04392	33
K04421	3
K04505	2
K04515	8
K04730	87
K04733	1380
K06276	8
K06630	39
K12462	7
04723 Retrograde endocannabinoid signaling (33)	493
K01054	53
K01528	33
K02144	2
K02145	12
K02146	2
K02147	6
K02148	2
K02149	3
K02150	8
K02151	2
K02152	3
K02153	3
K02154	5
K02155	19
K03661	4
K03878	4
K03879	9
K03881	3
K03883	2
K03934	3
K03935	9
K03936	1
K03937	2
K03938	2
K03939	1
K03940	5
K03941	7
K03942	10
K03943	3
K03945	1
K03946	2
K03949	1
K03950	1
K03952	2
K03953	2
K03955	8
K03958	1
K03963	1
K03965	6
K03966	2
K04371	2
K04536	9
K04630	15
K04645	1
K04646	16
K06027	6
K08486	18
K11352	2
K11353	2
K11824	3
K11826	5
K11827	1
K13806	25
K15015	68
K15292	63
K15296	4
K18211	8
04724 Glutamatergic synapse (9)	136
K01115	48
K01915	18
K04348	1
K04371	2
K04536	9
K04630	15
K06268	30
K14207	11
K16342	2
04725 Cholinergic synapse (7)	45
K01049	2
K04368	2
K04371	2
K04374	7
K04515	8
K04536	9
K04630	15
04726 Serotonergic synapse (9)	62
K04365	3
K04368	2
K04371	2
K04536	9
K04630	15
K07418	2
K07428	25
K16342	2
K21278	2
04727 GABAergic synapse (9)	118
K01580	3
K01915	18
K04536	9
K04630	15
K06027	6
K08341	9
K14207	11
K15015	34
K15376	13
04728 Dopaminergic synapse (15)	182
K00545	2
K02183	40
K03083	20
K03456	5
K04348	1
K04354	13
K04374	7
K04382	11
K04515	8
K04536	9
K04630	15
K06269	20
K10396	3
K11583	9
K11584	19
04730 Long-term depression (8)	51
K03456	5
K04365	3
K04368	2
K04371	2
K04382	11
K04630	15
K16342	2
K19477	11
Sensory system	276
04740 Olfactory transduction (4)	68
K02183	40
K04515	8
K04536	9
K19477	11
04742 Taste transduction (1)	6
K19729	6
04744 Phototransduction (2)	49
K02183	40
K04536	9
04745 Phototransduction - fly (4)	81
K02183	40
K04515	8
K05692	8
K13806	25
04750 Inflammatory mediator regulation of TRP channels (5)	72
K02183	40
K04515	8
K06269	20
K07418	2
K16342	2
Grand Total	94525
