# Supplementary material for: Comparative transcriptome analysis to identify candidate genes involved in 2-methoxy-1,4-naphthoquinone (MNQ) biosynthesis in Impatiens balsamina L
Source: Sci Rep. 2020 Sep 30;10:16123. doi: 10.1038/s41598-020-72997-2 (PMC7527972; doi:10.1038/s41598-020-72997-2)
Supplement: Supplementary file 3 — Supplementary Table S9. [file 41598_2020_72997_MOESM3_ESM.xlsx]

## Sheet: Sheet1
Supplementary Table S9. Gene expression profile of unigenes involved in the shikimate biosynthesis pathway among five different tissues of Impatiens balsamina
Gene name [EC number]	Gene symbol	Unigene ID	FPKM value										Functional annotation
			Leaf_1	Leaf_2	Flower_1	Flower_2	Early stage capsule_1	Early stage capsule_2	Mature stage capsule_1	Mature stage capsule_2	Postbreaker stage capsule_1	Postbreaker stage capsule_2	Nr	Nt	Swissprot	KEGG	KOG	Interpro	GO
3-deoxy-7-phosphoheptulonate synthase [EC:2.5.1.54]	DAHPS	CL3296.Contig1_All	41.95	41.51	37.51	36.29	111.52	108.64	25.77	27.94	28.9	30.72	gi|449438211|ref|XP_004136883.1|/3.3e-242/PREDICTED: phospho-2-dehydro-3-deoxyheptonate aldolase 2, chloroplastic-like [Cucumis sativus] >gi|700188507|gb|KGN43740.1| hypothetical protein Csa_7G064020 [Cucumis sativus]	gi|702390518|ref|XM_010067342.1|/0.0/PREDICTED: Eucalyptus grandis phospho-2-dehydro-3-deoxyheptonate aldolase 2, chloroplastic-like (LOC104452849), mRNA	sp|Q00218|AROG_ARATH/4.6e-242/Phospho-2-dehydro-3-deoxyheptonate aldolase 2, chloroplastic OS=Arabidopsis thaliana GN=DHS2 PE=2 SV=2	csv:101221603/5.5e-243/phospho-2-dehydro-3-deoxyheptonate aldolase 2, chloroplastic-like; K01626 3-deoxy-7-phosphoheptulonate synthase [EC:2.5.1.54]	NA	PTHR21337/0.0/--	biological_process:GO:0009073//aromatic amino acid family biosynthetic process;molecular_function:GO:0003849//3-deoxy-7-phosphoheptulonate synthase activity;
		Unigene21284_All	53.98	49.82	44.33	44.99	62.73	62.39	27.52	26.84	14.67	15.66	gi|697120780|ref|XP_009614359.1|/2.2e-259/PREDICTED: phospho-2-dehydro-3-deoxyheptonate aldolase 1, chloroplastic [Nicotiana tomentosiformis] >gi|114193|sp|P27608.1|AROF_TOBAC RecName: Full=Phospho-2-dehydro-3-deoxyheptonate aldolase 1, chloroplastic; AltName: Full=3-deoxy-D-arabino-heptulosonate 7-phosphate synthase 1; AltName: Full=DAHP synthase 1; AltName: Full=Phospho-2-keto-3-deoxyheptonate …	gi|823225691|ref|XM_012590201.1|/0.0/PREDICTED: Gossypium raimondii phospho-2-dehydro-3-deoxyheptonate aldolase 1, chloroplastic-like (LOC105769516), mRNA	sp|P27608|AROF_TOBAC/2.0e-261/Phospho-2-dehydro-3-deoxyheptonate aldolase 1, chloroplastic OS=Nicotiana tabacum GN=DHAPS-1 PE=1 SV=1	vvi:100233115/9.2e-259/3-deoxy-D-arabino-heptulosonate 7-phosphate synthase 02; K01626 3-deoxy-7-phosphoheptulonate synthase [EC:2.5.1.54]	NA	PTHR21337/0.0/--	biological_process:GO:0009423//chorismate biosynthetic process;GO:0008652//cellular amino acid biosynthetic process;GO:0009073//aromatic amino acid family biosynthetic process;cellular_component:GO:0009507//chloroplast;molecular_function:GO:0003849//3-deoxy-7-phosphoheptulonate synthase activity;
		CL3764.Contig1_All	17.96	17.24	814.38	815.99	30.96	29.48	38.57	38.79	12.58	13.88	gi|2352925|gb|AAB69320.1|/1.4e-256/plastidic 3-deoxy-D-arabino-heptulosonate 7-phosphate synthase 2 [Petroselinum crispum]	gi|985567256|ref|NM_001319813.1|/0.0/Pyrus x bretschneideri phospho-2-dehydro-3-deoxyheptonate aldolase 1, chloroplastic-like (LOC103962023), mRNA &gt;gi|927354932|gb|KR024002.1| Pyrus x bretschneideri DAHPS (DAHPS) mRNA, complete cds	sp|P27608|AROF_TOBAC/1.6e-253/Phospho-2-dehydro-3-deoxyheptonate aldolase 1, chloroplastic OS=Nicotiana tabacum GN=DHAPS-1 PE=1 SV=1	pop:POPTR_0005s17270g/6.1e-253/POPTRDRAFT_559072; 2-dehydro-3-deoxyphosphoheptonate aldolase family protein; K01626 3-deoxy-7-phosphoheptulonate synthase [EC:2.5.1.54]	NA	PTHR21337/0.0/--	biological_process:GO:0009073//aromatic amino acid family biosynthetic process;molecular_function:GO:0003849//3-deoxy-7-phosphoheptulonate synthase activity;
		CL3296.Contig2_All	34.15	34.85	16.5	15.71	30.26	33.63	12.44	12.2	26.14	26.49	gi|702390519|ref|XP_010065644.1|/2.2e-243/PREDICTED: phospho-2-dehydro-3-deoxyheptonate aldolase 2, chloroplastic-like [Eucalyptus grandis] >gi|629097471|gb|KCW63236.1| hypothetical protein EUGRSUZ_G00854 [Eucalyptus grandis]	gi|1000977712|ref|XM_002513905.2|/0.0/PREDICTED: Ricinus communis phospho-2-dehydro-3-deoxyheptonate aldolase 1, chloroplastic (LOC8281676), mRNA	sp|Q00218|AROG_ARATH/7.0e-240/Phospho-2-dehydro-3-deoxyheptonate aldolase 2, chloroplastic OS=Arabidopsis thaliana GN=DHS2 PE=2 SV=2	egr:104452849/3.6e-244/phospho-2-dehydro-3-deoxyheptonate aldolase 2, chloroplastic; K01626 3-deoxy-7-phosphoheptulonate synthase [EC:2.5.1.54]	NA	PTHR21337/0.0/--	biological_process:GO:0009073//aromatic amino acid family biosynthetic process;cellular_component:GO:0009534//chloroplast thylakoid;molecular_function:GO:0003849//3-deoxy-7-phosphoheptulonate synthase activity;
		CL3296.Contig3_All	0	0	0	0	0	0	0	0	0.23	0	gi|702390519|ref|XP_010065644.1|/7.7e-244/PREDICTED: phospho-2-dehydro-3-deoxyheptonate aldolase 2, chloroplastic-like [Eucalyptus grandis] >gi|629097471|gb|KCW63236.1| hypothetical protein EUGRSUZ_G00854 [Eucalyptus grandis]	gi|1000977712|ref|XM_002513905.2|/0.0/PREDICTED: Ricinus communis phospho-2-dehydro-3-deoxyheptonate aldolase 1, chloroplastic (LOC8281676), mRNA	sp|Q00218|AROG_ARATH/3.2e-240/Phospho-2-dehydro-3-deoxyheptonate aldolase 2, chloroplastic OS=Arabidopsis thaliana GN=DHS2 PE=2 SV=2	egr:104452849/1.3e-244/phospho-2-dehydro-3-deoxyheptonate aldolase 2, chloroplastic; K01626 3-deoxy-7-phosphoheptulonate synthase [EC:2.5.1.54]	NA	PF01474/2.6E-197/Class-II DAHP synthetase family	biological_process:GO:0009073//aromatic amino acid family biosynthetic process;cellular_component:GO:0009534//chloroplast thylakoid;molecular_function:GO:0003849//3-deoxy-7-phosphoheptulonate synthase activity;
		Unigene32873_All	0.89	0.75	0.13	0	0	0.13	0.12	0.37	0.9	0.76	gi|953494903|emb|CEG43544.1|/2.3e-47/3-deoxy-7-phosphoheptulonate synthase [Plasmopara halstedii]	NA	sp|P29976|AROF_ARATH/2.9e-40/Phospho-2-dehydro-3-deoxyheptonate aldolase 1, chloroplastic OS=Arabidopsis thaliana GN=DHS1 PE=2 SV=2	cme:CYME_CMQ120C/8.3e-43/3-deoxy-7-phosphoheptulonate synthase; K01626 3-deoxy-7-phosphoheptulonate synthase [EC:2.5.1.54]	NA	PTHR21337:SF0/1.5E-94/--	NA
		CL3296.Contig4_All	0	0	0	0	0	0	0	0	0	0.26	gi|702390519|ref|XP_010065644.1|/1.2e-241/PREDICTED: phospho-2-dehydro-3-deoxyheptonate aldolase 2, chloroplastic-like [Eucalyptus grandis] >gi|629097471|gb|KCW63236.1| hypothetical protein EUGRSUZ_G00854 [Eucalyptus grandis]	gi|595793080|ref|XM_007200227.1|/0.0/Prunus persica hypothetical protein (PRUPE_ppa004348mg) mRNA, complete cds	sp|Q00218|AROG_ARATH/5.0e-241/Phospho-2-dehydro-3-deoxyheptonate aldolase 2, chloroplastic OS=Arabidopsis thaliana GN=DHS2 PE=2 SV=2	egr:104452849/2.0e-242/phospho-2-dehydro-3-deoxyheptonate aldolase 2, chloroplastic; K01626 3-deoxy-7-phosphoheptulonate synthase [EC:2.5.1.54]	NA	PF01474/3.6E-198/Class-II DAHP synthetase family	biological_process:GO:0009073//aromatic amino acid family biosynthetic process;cellular_component:GO:0009534//chloroplast thylakoid;molecular_function:GO:0003849//3-deoxy-7-phosphoheptulonate synthase activity;
		Unigene20139_All	0.93	0.51	0.21	0.1	0	0	0	0	0.1	0.31	gi|675199799|ref|XP_008908784.1|/3.8e-52/3-deoxy-7-phosphoheptulonate synthase [Phytophthora parasitica INRA-310] >gi|568014871|gb|ETL89048.1| 3-deoxy-7-phosphoheptulonate synthase [Phytophthora parasitica] >gi|568090894|gb|ETN05720.1| 3-deoxy-7-phosphoheptulonate synthase [Phytophthora parasitica INRA-310] >gi|570323086|gb|ETO71034.1| 3-deoxy-7-phosphoheptulonate synthase [Phytophthora parasitic…	NA	sp|P37215|AROF_SOLLC/1.3e-47/Phospho-2-dehydro-3-deoxyheptonate aldolase 1, chloroplastic OS=Solanum lycopersicum PE=2 SV=1	osa:4349410/2.5e-49/phospho-2-dehydro-3-deoxyheptonate aldolase 2, chloroplastic; K01626 3-deoxy-7-phosphoheptulonate synthase [EC:2.5.1.54]	NA	PTHR21337/7.2E-121/--	NA
3-dehydroquinate synthase [EC:4.2.3.4]	DHQS	Unigene580_All	18.59	18.28	17.99	17.61	20.87	20.92	17.74	17.95	34.45	37.03	gi|802753495|ref|XP_012088505.1|/9.4e-198/PREDICTED: 3-dehydroquinate synthase, chloroplastic [Jatropha curcas] >gi|643709456|gb|KDP23997.1| hypothetical protein JCGZ_25385 [Jatropha curcas]	gi|76782191|gb|DQ166522.1|/0.0/Fagus sylvatica putative 3-dehydroquinate synthase mRNA, complete cds	sp|U3KRF2|DHQS_ACTCH/8.2e-200/3-dehydroquinate synthase, chloroplastic OS=Actinidia chinensis GN=DHQS PE=1 SV=2	jcu:105647120/1.6e-198/3-dehydroquinate synthase, chloroplastic; K01735 3-dehydroquinate synthase [EC:4.2.3.4]	At5g66120/6.8e-185/[E] KOG0692 Pentafunctional AROM protein	PTHR21450/3.0E-111/--	biological_process:GO:0009423//chorismate biosynthetic process;GO:0009073//aromatic amino acid family biosynthetic process;cellular_component:GO:0005768//endosome;GO:0016021//integral component of membrane;GO:0005802//trans-Golgi network;GO:0009570//chloroplast stroma;molecular_function:GO:0003856//3-dehydroquinate synthase activity;
		CL5955.Contig1_All	0	0.04	0.04	0.08	9.58	9.52	0	0	1.36	2.6	gi|99030952|gb|ABF61767.1|/8.2e-61/3-dehydroquinate synthase/O-methyltransferase fusion [Oxyrrhis marina]	NA	sp|Q8VYV7|DHQS_ARATH/3.4e-25/3-dehydroquinate synthase, chloroplastic OS=Arabidopsis thaliana GN=DHQS PE=2 SV=1	cme:CYME_CMP183C/2.8e-51/probable 2-epi-valiolone synthase; K01735 3-dehydroquinate synthase [EC:4.2.3.4]	At5g66120/9.2e-25/[E] KOG0692 Pentafunctional AROM protein	PF01761/3.8E-38/3-dehydroquinate synthase	NA
		CL5576.Contig2_All	0.84	0.56	1.35	1.28	8.51	8.79	0.15	0	0.97	0.96	gi|545707652|ref|XP_005706140.1|/2.1e-51/3-dehydroquinate synthase [Galdieria sulphuraria] >gi|452822602|gb|EME29620.1| 3-dehydroquinate synthase [Galdieria sulphuraria]	NA	sp|U3KRF2|DHQS_ACTCH/5.2e-29/3-dehydroquinate synthase, chloroplastic OS=Actinidia chinensis GN=DHQS PE=1 SV=2	cme:CYME_CMP183C/1.6e-49/probable 2-epi-valiolone synthase; K01735 3-dehydroquinate synthase [EC:4.2.3.4]	SPAC1834.02/8.7e-23/[E] KOG0692 Pentafunctional AROM protein	PTHR21090:SF15/7.8E-210/--	NA
		CL5955.Contig3_All	0.1	0.21	0	0.1	7.19	8.08	0	0	3.18	1.77	gi|544215407|ref|XP_005537849.1|/4.4e-37/probable 2-epi-valiolone synthase [Cyanidioschyzon merolae strain 10D] >gi|449018411|dbj|BAM81813.1| probable 2-epi-valiolone synthase [Cyanidioschyzon merolae strain 10D]	NA	sp|Q8VYV7|DHQS_ARATH/8.1e-21/3-dehydroquinate synthase, chloroplastic OS=Arabidopsis thaliana GN=DHQS PE=2 SV=1	cme:CYME_CMP183C/7.3e-38/probable 2-epi-valiolone synthase; K01735 3-dehydroquinate synthase [EC:4.2.3.4]	At5g66120/2.1e-20/[E] KOG0692 Pentafunctional AROM protein	PF01761/5.4E-48/3-dehydroquinate synthase	NA
		Unigene25621_All	0.25	0.2	0.78	0.35	4.84	3.93	0.14	0.1	0.36	1.06	gi|545707652|ref|XP_005706140.1|/1.6e-51/3-dehydroquinate synthase [Galdieria sulphuraria] >gi|452822602|gb|EME29620.1| 3-dehydroquinate synthase [Galdieria sulphuraria]	NA	sp|U3KRF2|DHQS_ACTCH/8.4e-30/3-dehydroquinate synthase, chloroplastic OS=Actinidia chinensis GN=DHQS PE=1 SV=2	cme:CYME_CMP183C/2.4e-48/probable 2-epi-valiolone synthase; K01735 3-dehydroquinate synthase [EC:4.2.3.4]	At5g66120/1.6e-27/[E] KOG0692 Pentafunctional AROM protein	PTHR21090/3.1E-172/--	NA
		Unigene29835_All	0	0	0	0	2.13	2.11	0	0	0.26	0	gi|545707652|ref|XP_005706140.1|/2.5e-22/3-dehydroquinate synthase [Galdieria sulphuraria] >gi|452822602|gb|EME29620.1| 3-dehydroquinate synthase [Galdieria sulphuraria]	NA	sp|Q8RU74|DHQS_SOLLC/7.9e-14/3-dehydroquinate synthase, chloroplastic OS=Solanum lycopersicum GN=DHQS PE=2 SV=1	cme:CYME_CMP183C/1.2e-22/probable 2-epi-valiolone synthase; K01735 3-dehydroquinate synthase [EC:4.2.3.4]	At5g66120/1.4e-12/[E] KOG0692 Pentafunctional AROM protein	PF01761/1.4E-23/3-dehydroquinate synthase	NA
		Unigene22702_All	0	0.14	0	0.15	2.1	1.19	0	0	0.45	0	gi|923820805|ref|XP_013694057.1|/7.1e-08/PREDICTED: cell wall protein DAN4-like [Brassica napus]	NA	NA	cme:CYME_CMP183C/9.4e-06/probable 2-epi-valiolone synthase; K01735 3-dehydroquinate synthase [EC:4.2.3.4]	Hs4505285/4.0e-08/[WV] KOG1216 von Willebrand factor and related coagulation proteins	PTHR21090:SF15/2.0E-30/--	NA
		Unigene13465_All	0.28	0.44	0.21	0.16	2.1	2.58	0	0	0.08	0.08	gi|545707652|ref|XP_005706140.1|/4.2e-57/3-dehydroquinate synthase [Galdieria sulphuraria] >gi|452822602|gb|EME29620.1| 3-dehydroquinate synthase [Galdieria sulphuraria]	NA	sp|U3KRF2|DHQS_ACTCH/4.1e-34/3-dehydroquinate synthase, chloroplastic OS=Actinidia chinensis GN=DHQS PE=1 SV=2	cme:CYME_CMP183C/7.1e-50/probable 2-epi-valiolone synthase; K01735 3-dehydroquinate synthase [EC:4.2.3.4]	At5g66120/3.0e-31/[E] KOG0692 Pentafunctional AROM protein	PTHR21090/4.9E-181/--	NA
		Unigene9535_All	0	0	0	0	1.9	1.25	0.07	0	0.35	0	gi|99030952|gb|ABF61767.1|/4.7e-35/3-dehydroquinate synthase/O-methyltransferase fusion [Oxyrrhis marina]	NA	NA	cme:CYME_CMP183C/3.1e-24/probable 2-epi-valiolone synthase; K01735 3-dehydroquinate synthase [EC:4.2.3.4]	NA	PTHR21090/6.1E-105/--	NA
		Unigene32051_All	0.06	0	0	0	1.77	2.2	0.12	0.12	0.25	0.31	gi|2388584|gb|AAB71465.1|/9.5e-13/EST gb|ATTS1136 comes from this gene [Arabidopsis thaliana]	NA	sp|U3KRF2|DHQS_ACTCH/2.3e-17/3-dehydroquinate synthase, chloroplastic OS=Actinidia chinensis GN=DHQS PE=1 SV=2	cme:CYME_CMP183C/1.4e-25/probable 2-epi-valiolone synthase; K01735 3-dehydroquinate synthase [EC:4.2.3.4]	CE25697/2.4e-13/[PT] KOG3599 Ca2+-modulated nonselective cation channel polycystin	PTHR21090:SF15/8.8E-120/--	NA
		Unigene12631_All	0	0	0	0	1.75	0.57	0	0	0.29	0.28	gi|544215407|ref|XP_005537849.1|/2.1e-20/probable 2-epi-valiolone synthase [Cyanidioschyzon merolae strain 10D] >gi|449018411|dbj|BAM81813.1| probable 2-epi-valiolone synthase [Cyanidioschyzon merolae strain 10D]	NA	sp|Q8RU74|DHQS_SOLLC/1.1e-14/3-dehydroquinate synthase, chloroplastic OS=Solanum lycopersicum GN=DHQS PE=2 SV=1	cme:CYME_CMP183C/3.5e-21/probable 2-epi-valiolone synthase; K01735 3-dehydroquinate synthase [EC:4.2.3.4]	At5g66120/3.7e-14/[E] KOG0692 Pentafunctional AROM protein	PTHR21090/5.3E-57/--	NA
		Unigene33022_All	0	0	0	0	1.69	1.45	0	0	0.44	0.11	gi|545707652|ref|XP_005706140.1|/8.5e-38/3-dehydroquinate synthase [Galdieria sulphuraria] >gi|452822602|gb|EME29620.1| 3-dehydroquinate synthase [Galdieria sulphuraria]	NA	sp|Q8VYV7|DHQS_ARATH/1.4e-22/3-dehydroquinate synthase, chloroplastic OS=Arabidopsis thaliana GN=DHQS PE=2 SV=1	cme:CYME_CMP183C/2.5e-35/probable 2-epi-valiolone synthase; K01735 3-dehydroquinate synthase [EC:4.2.3.4]	At5g66120/3.7e-22/[E] KOG0692 Pentafunctional AROM protein	PTHR21090:SF15/2.4E-105/--	NA
		Unigene19042_All	0	0	0.12	0	1.5	1.11	0	0	0.12	0	gi|544215407|ref|XP_005537849.1|/6.0e-30/probable 2-epi-valiolone synthase [Cyanidioschyzon merolae strain 10D] >gi|449018411|dbj|BAM81813.1| probable 2-epi-valiolone synthase [Cyanidioschyzon merolae strain 10D]	NA	sp|Q8VYV7|DHQS_ARATH/7.8e-20/3-dehydroquinate synthase, chloroplastic OS=Arabidopsis thaliana GN=DHQS PE=2 SV=1	cme:CYME_CMP183C/9.9e-31/probable 2-epi-valiolone synthase; K01735 3-dehydroquinate synthase [EC:4.2.3.4]	At5g66120/2.1e-19/[E] KOG0692 Pentafunctional AROM protein	PF01761/2.6E-37/3-dehydroquinate synthase	NA
		Unigene27756_All	17.13	20.25	7.75	8.29	1.49	1.94	19.31	18.14	15.03	17.12	gi|545707652|ref|XP_005706140.1|/7.8e-57/3-dehydroquinate synthase [Galdieria sulphuraria] >gi|452822602|gb|EME29620.1| 3-dehydroquinate synthase [Galdieria sulphuraria]	NA	sp|Q8VYV7|DHQS_ARATH/1.6e-28/3-dehydroquinate synthase, chloroplastic OS=Arabidopsis thaliana GN=DHQS PE=2 SV=1	cme:CYME_CMP183C/3.0e-46/probable 2-epi-valiolone synthase; K01735 3-dehydroquinate synthase [EC:4.2.3.4]	At5g66120/4.3e-28/[E] KOG0692 Pentafunctional AROM protein	PTHR21090/1.3E-212/--	NA
		Unigene45058_All	0	0	0	0	0.42	0	0	0	0	0	gi|545376196|ref|XP_005652201.1|/9.5e-10/Dehydroquinate synthase-like protein [Coccomyxa subellipsoidea C-169] >gi|384254183|gb|EIE27657.1| Dehydroquinate synthase-like protein [Coccomyxa subellipsoidea C-169]	NA	NA	cme:CYME_CMP183C/4.3e-08/probable 2-epi-valiolone synthase; K01735 3-dehydroquinate synthase [EC:4.2.3.4]	SPAC1834.02/6.2e-06/[E] KOG0692 Pentafunctional AROM protein	PTHR21090/9.1E-41/--	NA
		Unigene1963_All	0.08	0.16	0.08	0	0.08	0.25	0	0	2.45	2.49	gi|973414479|gb|ALX18653.1|/1.1e-21/3-dehydroquinate synthase/O-methyltransferase fusion protein [Pyropia haitanensis]	NA	NA	cme:CYME_CMP183C/9.1e-09/probable 2-epi-valiolone synthase; K01735 3-dehydroquinate synthase [EC:4.2.3.4]	CE25697/1.7e-06/[PT] KOG3599 Ca2+-modulated nonselective cation channel polycystin	PTHR21090/4.5E-92/--	NA
		Unigene25776_All	0	0.17	0	0	0	0	0	0	0.69	0.68	gi|545707652|ref|XP_005706140.1|/3.9e-18/3-dehydroquinate synthase [Galdieria sulphuraria] >gi|452822602|gb|EME29620.1| 3-dehydroquinate synthase [Galdieria sulphuraria]	NA	NA	cme:CYME_CMP183C/1.9e-15/probable 2-epi-valiolone synthase; K01735 3-dehydroquinate synthase [EC:4.2.3.4]	NA	PF01761/1.3E-9/3-dehydroquinate synthase	NA
3-dehydroquinate dehydratase / shikimate dehydrogenase [EC:4.2.1.10/1.1.1.25]	DHQ-SDH	CL8365.Contig3_All	16.23	16.83	21.91	21.48	38.8	40.86	18.53	17.11	23.67	26.04	gi|731388929|ref|XP_010649799.1|/3.4e-236/PREDICTED: bifunctional 3-dehydroquinate dehydratase/shikimate dehydrogenase, chloroplastic isoform X2 [Vitis vinifera]	gi|731388928|ref|XM_010651497.1|/0.0/PREDICTED: Vitis vinifera bifunctional 3-dehydroquinate dehydratase/shikimate dehydrogenase, chloroplastic (LOC100242676), transcript variant X2, mRNA	sp|Q9SQT8|DHQSD_ARATH/2.5e-216/Bifunctional 3-dehydroquinate dehydratase/shikimate dehydrogenase, chloroplastic OS=Arabidopsis thaliana GN=EMB3004 PE=1 SV=1	vvi:100242676/2.4e-235/SDH1; bifunctional 3-dehydroquinate dehydratase/shikimate dehydrogenase, chloroplastic; K13832 3-dehydroquinate dehydratase / shikimate dehydrogenase [EC:4.2.1.10 1.1.1.25]	At3g06350/6.5e-216/[E] KOG0692 Pentafunctional AROM protein	PTHR21089/0.0/--	biological_process:GO:0055114//oxidation-reduction process;GO:0019632//shikimate metabolic process;molecular_function:GO:0050661//NADP binding;GO:0003855//3-dehydroquinate dehydratase activity;GO:0004764//shikimate 3-dehydrogenase (NADP+) activity;
		CL10914.Contig1_All	10.99	11.67	9.53	11.51	28.88	27.94	8.69	12.37	10.95	16.58	gi|359487879|ref|XP_002266607.2|/2.5e-77/PREDICTED: uncharacterized protein LOC100250278 [Vitis vinifera] >gi|731416727|ref|XP_010660005.1| PREDICTED: uncharacterized protein LOC100250278 [Vitis vinifera] >gi|298204993|emb|CBI34300.3| unnamed protein product [Vitis vinifera]	gi|590640993|ref|XM_007030045.1|/0.0/Theobroma cacao Ribosomal L.8/L5e family protein isoform 3 (TCM_025931) mRNA, complete cds	NA	gra:105783819/1.4e-73/bifunctional 3-dehydroquinate dehydratase/shikimate dehydrogenase, chloroplastic-like; K13832 3-dehydroquinate dehydratase / shikimate dehydrogenase [EC:4.2.1.10 1.1.1.25]	At3g20230/3.8e-22/[O] KOG1870 Ubiquitin C-terminal hydrolase	PF00861/4.3E-10/Ribosomal L18p/L5e family	biological_process:GO:0006412//translation;cellular_component:GO:0005840//ribosome;molecular_function:GO:0003735//structural constituent of ribosome;GO:0008097//5S rRNA binding;
		CL10914.Contig2_All	3.63	1.77	3.17	4.09	3.25	2.62	3.25	2.22	2.61	1.13	gi|359487879|ref|XP_002266607.2|/2.5e-77/PREDICTED: uncharacterized protein LOC100250278 [Vitis vinifera] >gi|731416727|ref|XP_010660005.1| PREDICTED: uncharacterized protein LOC100250278 [Vitis vinifera] >gi|298204993|emb|CBI34300.3| unnamed protein product [Vitis vinifera]	gi|590640993|ref|XM_007030045.1|/0.0/Theobroma cacao Ribosomal L.8/L5e family protein isoform 3 (TCM_025931) mRNA, complete cds	NA	gra:105783819/1.4e-73/bifunctional 3-dehydroquinate dehydratase/shikimate dehydrogenase, chloroplastic-like; K13832 3-dehydroquinate dehydratase / shikimate dehydrogenase [EC:4.2.1.10 1.1.1.25]	At3g20230/3.8e-22/[O] KOG1870 Ubiquitin C-terminal hydrolase	PF00861/7.0E-10/Ribosomal L18p/L5e family	biological_process:GO:0006412//translation;cellular_component:GO:0005840//ribosome;molecular_function:GO:0003735//structural constituent of ribosome;GO:0008097//5S rRNA binding;
		CL8365.Contig1_All	1.27	1.68	0.14	0	2.82	2.8	0.94	0.9	0.21	0.07	gi|694410734|ref|XP_009333761.1|/1.3e-135/PREDICTED: bifunctional 3-dehydroquinate dehydratase/shikimate dehydrogenase, chloroplastic-like isoform X2 [Pyrus x bretschneideri]	gi|951053747|ref|XM_014665584.1|/0.0/PREDICTED: Vigna radiata var. radiata bifunctional 3-dehydroquinate dehydratase/shikimate dehydrogenase, chloroplastic-like (LOC106777815), mRNA	sp|Q9SQT8|DHQSD_ARATH/4.3e-124/Bifunctional 3-dehydroquinate dehydratase/shikimate dehydrogenase, chloroplastic OS=Arabidopsis thaliana GN=EMB3004 PE=1 SV=1	jcu:105631839/2.2e-136/bifunctional 3-dehydroquinate dehydratase/shikimate dehydrogenase, chloroplastic-like; K13832 3-dehydroquinate dehydratase / shikimate dehydrogenase [EC:4.2.1.10 1.1.1.25]	At3g06350/1.1e-123/[E] KOG0692 Pentafunctional AROM protein	PTHR21089:SF12/3.5E-171/--	biological_process:GO:0055114//oxidation-reduction process;GO:0019632//shikimate metabolic process;molecular_function:GO:0050661//NADP binding;GO:0003855//3-dehydroquinate dehydratase activity;GO:0004764//shikimate 3-dehydrogenase (NADP+) activity;
		CL8365.Contig2_All	0.53	0.56	0	0.28	1.29	1.78	0.96	0.62	1.06	1.09	gi|731388929|ref|XP_010649799.1|/1.0e-142/PREDICTED: bifunctional 3-dehydroquinate dehydratase/shikimate dehydrogenase, chloroplastic isoform X2 [Vitis vinifera]	gi|719973241|ref|XM_010242636.1|/0.0/PREDICTED: Nelumbo nucifera bifunctional 3-dehydroquinate dehydratase/shikimate dehydrogenase, chloroplastic (LOC104585665), transcript variant X3, mRNA	sp|Q9SQT8|DHQSD_ARATH/9.4e-131/Bifunctional 3-dehydroquinate dehydratase/shikimate dehydrogenase, chloroplastic OS=Arabidopsis thaliana GN=EMB3004 PE=1 SV=1	vvi:100242676/7.0e-142/SDH1; bifunctional 3-dehydroquinate dehydratase/shikimate dehydrogenase, chloroplastic; K13832 3-dehydroquinate dehydratase / shikimate dehydrogenase [EC:4.2.1.10 1.1.1.25]	At3g06350/2.5e-130/[E] KOG0692 Pentafunctional AROM protein	PTHR21089/1.3E-193/--	biological_process:GO:0055114//oxidation-reduction process;GO:0019632//shikimate metabolic process;molecular_function:GO:0050661//NADP binding;GO:0003855//3-dehydroquinate dehydratase activity;GO:0004764//shikimate 3-dehydrogenase (NADP+) activity;
		Unigene25127_All	0.53	0.26	0	0.13	0.96	2.02	0.38	0	0.4	0	gi|641856212|gb|KDO74992.1|/7.1e-54/hypothetical protein CISIN_1g0071512mg, partial [Citrus sinensis]	NA	sp|Q9SQT8|DHQSD_ARATH/1.2e-51/Bifunctional 3-dehydroquinate dehydratase/shikimate dehydrogenase, chloroplastic OS=Arabidopsis thaliana GN=EMB3004 PE=1 SV=1	cit:102617624/2.6e-54/bifunctional 3-dehydroquinate dehydratase/shikimate dehydrogenase, chloroplastic; K13832 3-dehydroquinate dehydratase / shikimate dehydrogenase [EC:4.2.1.10 1.1.1.25]	At3g06350/3.2e-51/[E] KOG0692 Pentafunctional AROM protein	PTHR21089:SF12/1.3E-77/--	NA
		Unigene6122_All	0.21	0.14	0.73	1.13	0.29	0.29	0.07	0	0	0.07	gi|565404214|ref|XP_006367543.1|/3.1e-108/PREDICTED: protein YIPF6 homolog [Solanum tuberosum]	gi|848860807|ref|XM_012975781.1|/0.0/PREDICTED: Erythranthe guttatus transcription initiation factor TFIID subunit 3-like (LOC105952247), mRNA	NA	ota:Ot12g02660/2.8e-14/putative dehydroquinate dehydratase (ISS); K13832 3-dehydroquinate dehydratase / shikimate dehydrogenase [EC:4.2.1.10 1.1.1.25]	At4g30260/1.4e-105/[S] KOG2946 Uncharacterized conserved protein	PTHR21236/4.4E-149/--	cellular_component:GO:0016021//integral component of membrane;
		Unigene24737_All	2.02	1.93	1.03	0.44	0.13	0.19	0.66	0.61	1.15	0.5	gi|299473659|emb|CBN78053.1|/5.4e-45/Bifunctional 3-dehydroquinate dehydratase/shikimate dehydrogenase [Ectocarpus siliculosus]	NA	NA	sind:105156928/1.5e-21/bifunctional 3-dehydroquinate dehydratase/shikimate dehydrogenase, chloroplastic; K13832 3-dehydroquinate dehydratase / shikimate dehydrogenase [EC:4.2.1.10 1.1.1.25]	YDR127w/3.9e-64/[E] KOG0692 Pentafunctional AROM protein	PTHR21090/1.3E-150/--	NA
		Unigene10450_All	0	0	0	0	0	0	0.17	0	0.71	0.35	gi|672208138|ref|XP_008780072.1|/1.2e-45/PREDICTED: uncharacterized protein LOC103699849, partial [Phoenix dactylifera]	NA	NA	mdm:103416136/6.3e-19/bifunctional 3-dehydroquinate dehydratase/shikimate dehydrogenase, chloroplastic-like; K13832 3-dehydroquinate dehydratase / shikimate dehydrogenase [EC:4.2.1.10 1.1.1.25]	At2g10780/2.2e-26/[R] KOG0017 FOG: Transposon-encoded proteins with TYA, reverse transcriptase, integrase domains in various combinations	PTHR24559:SF207/9.6E-46/--	NA
Shikimate kinase [EC:2.7.1.71]	SK	CL5350.Contig1_All	32.29	34.47	8.74	8.19	34.2	36.23	10.38	11.52	29.02	31.07	gi|965614017|dbj|BAT99649.1|/3.7e-134/hypothetical protein VIGAN_10114200 [Vigna angularis var. angularis]	gi|388490873|gb|BT133708.1|/0.0/Lotus japonicus clone JCVI-FLLj-7P19 unknown mRNA	sp|O82290|SKL2_ARATH/5.6e-125/Probable inactive shikimate kinase like 2, chloroplastic OS=Arabidopsis thaliana GN=SKL2 PE=2 SV=2	bpg:Bathy06g03180/1.3e-07/shikimate kinase; K00891 shikimate kinase [EC:2.7.1.71]	NA	PTHR21087:SF0/1.8E-181/--	biological_process:GO:0009073//aromatic amino acid family biosynthetic process;GO:0019632//shikimate metabolic process;molecular_function:GO:0000287//magnesium ion binding;GO:0004765//shikimate kinase activity;
		CL100.Contig1_All	52.07	50.29	20.08	17.83	33.7	38.94	11.4	13.77	19.04	21.78	gi|728828123|gb|KHG07566.1|/2.3e-69/Shikimate kinase, chloroplastic [Gossypium arboreum]	gi|802564386|ref|XM_012211922.1|/0.0/PREDICTED: Jatropha curcas probable inactive shikimate kinase like 1, chloroplastic (LOC105630182), mRNA	sp|Q9LW20|SKL1_ARATH/2.4e-61/Probable inactive shikimate kinase like 1, chloroplastic OS=Arabidopsis thaliana GN=SKL1 PE=2 SV=1	gra:105780723/1.4e-69/probable inactive shikimate kinase like 1, chloroplastic; K00891 shikimate kinase [EC:2.7.1.71]	NA	PF01202/6.3E-18/Shikimate kinase	NA
		CL6834.Contig2_All	5.42	4.94	1.3	1.02	4.61	4.14	3.28	2.91	2.3	4.45	gi|731430640|ref|XP_002267236.2|/2.2e-115/PREDICTED: uncharacterized protein LOC100250377 [Vitis vinifera] >gi|296081158|emb|CBI18184.3| unnamed protein product [Vitis vinifera]	NA	NA	cam:101505424/1.6e-18/probable inactive shikimate kinase like 1, chloroplastic; K00891 shikimate kinase [EC:2.7.1.71]	NA	SM00279/0.0017/Helix-hairpin-helix class 2 (Pol1 family) motifs	biological_process:GO:0006261//DNA-dependent DNA replication;cellular_component:GO:0005737//cytoplasm;molecular_function:GO:0008409//5'-3' exonuclease activity;GO:0003677//DNA binding;GO:0003887//DNA-directed DNA polymerase activity;
		CL100.Contig3_All	1.25	1.77	0.6	0.38	2.64	0.37	2.21	0.36	3.24	3.12	gi|728828123|gb|KHG07566.1|/2.0e-34/Shikimate kinase, chloroplastic [Gossypium arboreum]	gi|802564386|ref|XM_012211922.1|/0.0/PREDICTED: Jatropha curcas probable inactive shikimate kinase like 1, chloroplastic (LOC105630182), mRNA	sp|Q9LW20|SKL1_ARATH/1.1e-30/Probable inactive shikimate kinase like 1, chloroplastic OS=Arabidopsis thaliana GN=SKL1 PE=2 SV=1	gra:105780723/5.5e-35/probable inactive shikimate kinase like 1, chloroplastic; K00891 shikimate kinase [EC:2.7.1.71]	NA	PTHR21087/9.9E-52/--	NA
		CL5350.Contig2_All	0.98	1.19	0	0.51	1.78	0.5	1.12	1.16	1.61	0.94	gi|763784530|gb|KJB51601.1|/5.1e-128/hypothetical protein B456_008G224300 [Gossypium raimondii]	gi|388490873|gb|BT133708.1|/0.0/Lotus japonicus clone JCVI-FLLj-7P19 unknown mRNA	sp|O82290|SKL2_ARATH/6.5e-121/Probable inactive shikimate kinase like 2, chloroplastic OS=Arabidopsis thaliana GN=SKL2 PE=2 SV=2	bpg:Bathy06g03180/1.3e-07/shikimate kinase; K00891 shikimate kinase [EC:2.7.1.71]	NA	PTHR21087/2.5E-173/--	NA
		CL6834.Contig1_All	2.24	2.92	0.33	0.42	1.46	2.03	0.21	0.53	0.77	0.26	gi|731430640|ref|XP_002267236.2|/7.3e-66/PREDICTED: uncharacterized protein LOC100250377 [Vitis vinifera] >gi|296081158|emb|CBI18184.3| unnamed protein product [Vitis vinifera]	NA	NA	cam:101505424/1.6e-18/probable inactive shikimate kinase like 1, chloroplastic; K00891 shikimate kinase [EC:2.7.1.71]	NA	PF02739/1.1E-20/5'-3' exonuclease, N-terminal resolvase-like domain	molecular_function:GO:0003824//catalytic activity;
		CL100.Contig2_All	0.86	2.17	0.36	0.45	0.95	0.65	0.41	1.23	1.8	1.53	gi|763809437|gb|KJB76339.1|/4.7e-64/hypothetical protein B456_012G083400 [Gossypium raimondii]	gi|802564386|ref|XM_012211922.1|/0.0/PREDICTED: Jatropha curcas probable inactive shikimate kinase like 1, chloroplastic (LOC105630182), mRNA	sp|Q9LW20|SKL1_ARATH/1.7e-56/Probable inactive shikimate kinase like 1, chloroplastic OS=Arabidopsis thaliana GN=SKL1 PE=2 SV=1	gra:105780723/2.3e-64/probable inactive shikimate kinase like 1, chloroplastic; K00891 shikimate kinase [EC:2.7.1.71]	NA	PF01202/2.3E-18/Shikimate kinase	NA
		Unigene37956_All	0	0.42	0	0.43	0	0	0	0.21	0.22	0	gi|551667712|ref|XP_005836616.1|/1.1e-18/hypothetical protein GUITHDRAFT_67756, partial [Guillardia theta CCMP2712] >gi|428180770|gb|EKX49636.1| hypothetical protein GUITHDRAFT_67756, partial [Guillardia theta CCMP2712]	NA	sp|Q00497|SK_SOLLC/6.7e-06/Shikimate kinase, chloroplastic OS=Solanum lycopersicum GN=SK PE=1 SV=1	csl:COCSUDRAFT_17821/3.8e-09/shikimate kinase; K00891 shikimate kinase [EC:2.7.1.71]	SPAC1834.02/2.1e-22/[E] KOG0692 Pentafunctional AROM protein	PTHR21090:SF1/8.7E-58/--	NA
		CL100.Contig4_All	0.35	0.61	0.3	0.75	0	0.34	0.56	0.89	0.57	0.79	gi|590647657|ref|XP_007031961.1|/3.1e-19/Shikimate kinase, putative isoform 1 [Theobroma cacao] >gi|508710990|gb|EOY02887.1| Shikimate kinase, putative isoform 1 [Theobroma cacao]	NA	sp|Q9LW20|SKL1_ARATH/8.5e-15/Probable inactive shikimate kinase like 1, chloroplastic OS=Arabidopsis thaliana GN=SKL1 PE=2 SV=1	gra:105780723/8.9e-20/probable inactive shikimate kinase like 1, chloroplastic; K00891 shikimate kinase [EC:2.7.1.71]	NA	PTHR21087/2.0E-28/--	biological_process:GO:0016310//phosphorylation;GO:0009658//chloroplast organization;GO:0010027//thylakoid membrane organization;cellular_component:GO:0009570//chloroplast stroma;molecular_function:GO:0016301//kinase activity;
3-phosphoshikimate 1-carboxyvinyltransferase [EC:2.5.1.19]	EPSPS	CL7586.Contig1_All	40.56	39.84	32.78	32.68	87.96	84.01	43.92	43.1	44.58	45.43	gi|55740769|gb|AAV64030.1|/4.8e-247/5-enolpyruvylshikimate 3-phosphate synthase [Camptotheca acuminata]	gi|55740768|gb|AY639815.1|/0.0/Camptotheca acuminata 5-enolpyruvylshikimate 3-phosphate synthase (EPSPS) mRNA, complete cds	sp|P11043|AROA_PETHY/7.4e-238/3-phosphoshikimate 1-carboxyvinyltransferase, chloroplastic OS=Petunia hybrida PE=1 SV=1	nnu:104602250/5.5e-241/3-phosphoshikimate 1-carboxyvinyltransferase 2; K00800 3-phosphoshikimate 1-carboxyvinyltransferase [EC:2.5.1.19]	At2g45300/5.2e-222/[E] KOG0692 Pentafunctional AROM protein	PTHR21090/0.0/--	biological_process:GO:0009423//chorismate biosynthetic process;GO:0008652//cellular amino acid biosynthetic process;GO:0009073//aromatic amino acid family biosynthetic process;cellular_component:GO:0005737//cytoplasm;molecular_function:GO:0003866//3-phosphoshikimate 1-carboxyvinyltransferase activity;
		CL7586.Contig3_All	6.22	7.22	17.08	15.59	17.46	18.5	7	5.64	5.92	6.3	gi|55740769|gb|AAV64030.1|/5.4e-235/5-enolpyruvylshikimate 3-phosphate synthase [Camptotheca acuminata]	gi|823125129|ref|XM_012627553.1|/0.0/PREDICTED: Gossypium raimondii 3-phosphoshikimate 1-carboxyvinyltransferase 2-like (LOC105797605), mRNA	sp|P11043|AROA_PETHY/1.6e-229/3-phosphoshikimate 1-carboxyvinyltransferase, chloroplastic OS=Petunia hybrida PE=1 SV=1	nnu:104602250/1.6e-232/3-phosphoshikimate 1-carboxyvinyltransferase 2; K00800 3-phosphoshikimate 1-carboxyvinyltransferase [EC:2.5.1.19]	At2g45300/1.4e-216/[E] KOG0692 Pentafunctional AROM protein	PTHR21090/0.0/--	biological_process:GO:0009423//chorismate biosynthetic process;GO:0008652//cellular amino acid biosynthetic process;GO:0009073//aromatic amino acid family biosynthetic process;molecular_function:GO:0003866//3-phosphoshikimate 1-carboxyvinyltransferase activity;
		CL7586.Contig2_All	0	0	0	0.5	0.29	0.28	0	0	0	0	gi|55740769|gb|AAV64030.1|/9.9e-240/5-enolpyruvylshikimate 3-phosphate synthase [Camptotheca acuminata]	gi|823125129|ref|XM_012627553.1|/0.0/PREDICTED: Gossypium raimondii 3-phosphoshikimate 1-carboxyvinyltransferase 2-like (LOC105797605), mRNA	sp|P11043|AROA_PETHY/3.9e-234/3-phosphoshikimate 1-carboxyvinyltransferase, chloroplastic OS=Petunia hybrida PE=1 SV=1	nnu:104602250/2.6e-238/3-phosphoshikimate 1-carboxyvinyltransferase 2; K00800 3-phosphoshikimate 1-carboxyvinyltransferase [EC:2.5.1.19]	At2g45300/7.2e-219/[E] KOG0692 Pentafunctional AROM protein	PTHR21090:SF21/0.0/--	biological_process:GO:0009423//chorismate biosynthetic process;GO:0008652//cellular amino acid biosynthetic process;GO:0009073//aromatic amino acid family biosynthetic process;cellular_component:GO:0005737//cytoplasm;molecular_function:GO:0003866//3-phosphoshikimate 1-carboxyvinyltransferase activity;
		Unigene37143_All	0	1.13	0	0	0	0	0	0	0	0	gi|695371952|ref|XP_009514689.1|/6.9e-11/pentafunctional aromatic amino acid protein [Phytophthora sojae] >gi|348687600|gb|EGZ27414.1| pentafunctional aromatic amino acid protein [Phytophthora sojae]	NA	sp|P17688|AROA_BRANA/1.9e-06/3-phosphoshikimate 1-carboxyvinyltransferase, chloroplastic OS=Brassica napus PE=3 SV=1	apro:F751_5083/8.4e-07/3-phosphoshikimate 1-carboxyvinyltransferase, chloroplastic; K00800 3-phosphoshikimate 1-carboxyvinyltransferase [EC:2.5.1.19]	SPAC1834.02/3.3e-18/[E] KOG0692 Pentafunctional AROM protein	PTHR21090:SF1/7.9E-35/--	NA
		Unigene9998_All	0	1.22	0	0	0	0	0.29	0	0	0	gi|551667712|ref|XP_005836616.1|/7.7e-09/hypothetical protein GUITHDRAFT_67756, partial [Guillardia theta CCMP2712] >gi|428180770|gb|EKX49636.1| hypothetical protein GUITHDRAFT_67756, partial [Guillardia theta CCMP2712]	NA	sp|P11043|AROA_PETHY/4.9e-06/3-phosphoshikimate 1-carboxyvinyltransferase, chloroplastic OS=Petunia hybrida PE=1 SV=1	obr:102709005/3.8e-06/3-phosphoshikimate 1-carboxyvinyltransferase 2; K00800 3-phosphoshikimate 1-carboxyvinyltransferase [EC:2.5.1.19]	SPAC1834.02/2.6e-17/[E] KOG0692 Pentafunctional AROM protein	PF00275/1.2E-12/EPSP synthase (3-phosphoshikimate 1-carboxyvinyltransferase)	biological_process:GO:0008152//metabolic process;molecular_function:GO:0016740//transferase activity;
Chorismate synthase [EC:4.2.3.5]	CS	Unigene17766_All	27.28	27.91	45.95	50.56	63.26	64.17	18.96	17.63	31.86	31.53	gi|747074712|ref|XP_011084359.1|/2.7e-204/PREDICTED: chorismate synthase 1, chloroplastic [Sesamum indicum]	gi|222136858|gb|FJ604855.1|/0.0/Vitis vinifera strain CS01 chorismate synthase mRNA, complete cds	sp|Q42884|AROC1_SOLLC/8.7e-201/Chorismate synthase 1, chloroplastic OS=Solanum lycopersicum GN=CS1 PE=2 SV=1	sind:105166625/4.5e-205/chorismate synthase 1, chloroplastic; K01736 chorismate synthase [EC:4.2.3.5]	At1g48850/8.5e-195/[E] KOG4492 Chorismate synthase	PS00789/-/Chorismate synthase signature 3.	biological_process:GO:0008652//cellular amino acid biosynthetic process;GO:0009423//chorismate biosynthetic process;GO:0009073//aromatic amino acid family biosynthetic process;cellular_component:GO:0005730//nucleolus;GO:0005829//cytosol;GO:0009570//chloroplast stroma;molecular_function:GO:0004107//chorismate synthase activity;GO:0010181//FMN binding;
		Unigene20780_All	4.15	3.99	1.75	1.17	0.17	0.13	1.19	1.6	2.16	1.7	gi|551662766|ref|XP_005834148.1|/2.2e-127/hypothetical protein GUITHDRAFT_159582 [Guillardia theta CCMP2712] >gi|428178292|gb|EKX47168.1| hypothetical protein GUITHDRAFT_159582 [Guillardia theta CCMP2712]	NA	sp|Q42884|AROC1_SOLLC/3.1e-103/Chorismate synthase 1, chloroplastic OS=Solanum lycopersicum GN=CS1 PE=2 SV=1	dosa:Os03t0254800-01/9.7e-105/Os03g0254800; Similar to Chorismate synthase 1, chloroplast precursor (EC 4.2.3.5) (5- enolpyruvylshikimate-3-phosphate phospholyase 1).; K01736 chorismate synthase [EC:4.2.3.5]	YGL148w/8.1e-143/[E] KOG4492 Chorismate synthase	PF01264/4.5E-139/Chorismate synthase	biological_process:GO:0046394//carboxylic acid biosynthetic process;GO:1901566//organonitrogen compound biosynthetic process;molecular_function:GO:0016829//lyase activity;
