# Supplementary material for: Comparative transcriptome analysis to identify candidate genes involved in 2-methoxy-1,4-naphthoquinone (MNQ) biosynthesis in Impatiens balsamina L
Source: Sci Rep. 2020 Sep 30;10:16123. doi: 10.1038/s41598-020-72997-2 (PMC7527972; doi:10.1038/s41598-020-72997-2)
Supplement: Supplementary file 4 — Supplementary Table S11. [file 41598_2020_72997_MOESM4_ESM.xlsx]

## Sheet: Sheet1
Supplementary Table S11. Nucleotide sequences of Impatiens balsamina candidate genes encoding three enzymes of late step biosynthesis of 2-methoxy-1,4-naphthoquinone (MNQ)
Gene name	Candidate gene	Nucleotide sequence
S-adenosylmethionine-dependent O-methyltransferase	CL2491.Contig8_All	>CL2491.Contig8_All TTATATCTAGCCAGCAATATTAATTTTCCAAAGGAAGTTCACAAACAACA TTTCTCTTATGCAAATATGAATAGAATAACCATGGCCTCTTTGTTTCCAA AGAAACCAATAAAATGCTTAAAAATCTAGCTAGCCACCCTAATAAGAAGA AGCCACTTTTATTGGCAACAAACACAACAACAAGACTAGGTGAATTCTAG ACTCGATCGGGTGGGCTTGTTCGATTTGGTTCGGTTCATTTCTTGACGCC AACAAACAAACCCCACCGCTGTTCGCCAGCCAAACTCCTAGCTAGCTAGC CAACTTAGATTTCCACTTGCCAACTTAGAGAAGTCCTTAATGAATTAATC TTCTTTTTTCTTCTCAATCTTA…
	CL2491.Contig17_All	>CL2491.Contig17_All TTATATCTAGCCAGCAATATTAATTTTCCAAAGGAAGTTCACAAACAACA TTTCTCTTATGCAAATATGAATAGAATAACCATGGCCTCTTTGTTTCCAA AGAAACCAATAAAATGCTTAAAAATCTAGCTAGCCACCCTAATAAGAAGA AGCCACTTTTATTGGCAACAAACACAACAACAAGACTAGGTGAATTCTAG ACTCGATCGGGTGGGCTTGTTCGATTTGGTTCGGTTCATTTCTTGACGCC AACAAACAAACCCCACCGCTGTTCGCCAGCCAAACTCCTAGCTAGCTAGC CAACTTAGATTTCCACTTGCCAACTTAGAGAAGTCCTTAATGAATTAATC TTCTTTTTTCTTCTCAATCTT…
	CL2491.Contig3_All	>CL2491.Contig3_All TTATATCTAGCCAGCAATATTAATTTTCCAAAGGAAGTTCACAAACAACA TTTCTCTTATGCAAATATGAATAGAATAACCATGGCCTCTTTGTTTCCAA AGAAACCAATAAAATGCTTAAAAATCTAGCTAGCCACCCTAATAAGAAGA AGCCACTTTTATTGGCAACAAACACAACAACAAGACTAGGTGAATTCTAG ACTCGATCGGGTGGGCTTGTTCGATTTGGTTCGGTTCATTTCTTGACGCC AACAAACAAACCCCACCGCTGTTCGCCAGCCAAACTCCTAGCTAGCTAGC CAACTTAGATTTCCACTTGCCAACTTAGAGAAGTCCTTAATGAATTAATC TTCTTTTTTCTTCTCAATCTTA…
Oxidoreductase	Unigene20901_All	>Unigene20901_All GTCCTAGATAAAATGGATTTTCAGTCCAAATTCAATCGCGATTCACACCA ATCAATACACAGTTTGTGTAGTTTTTGACCAAATAAAAACCTCATTTCTG TCGATCAAAACCGAACCTTAGTCATTTTCTTAAATCAAAGGATTTTTCTA TTTTTTATTTAATTTGAGACGCATTCAAAATTGTTCGAATTGTGTAATCG TCAATTACTGACATTGGTAAACGACCCAATGCAATTTGATTATAATTCAA TTCGTGACGATCATAAGTAGAAAGTTCATATTCTTCAGTCATTGATAAAC AATTTGTTGGACAATACTCAACGCAATTGCCACAAAATATACAGATTCCT AAATCAATACTGTAATTAAGCAAC…
	CL7647.Contig1_All	>CL7647.Contig1_All AATAATCAAGGATATATCTTGGTACGTATCTCACCCCTTTTTCAAAAGGG ATGAATGAATTCGAATCCAAGAGTTATCTGATGTGTGTTATCTTTTAGTT GATTTGATCAAACAAGGCAACGGAATTTGGTGTGATGATGACAGGTGGAG GAGTTGGAGATGCTATTATTGCAAGCACCAAGTCAAACAGTGAGAGGTGA CAGTAGGAACCTGAGTCAATTACTGAGTCAGAAGCTGAAACGGATCGAGT CCAACCGAGTAGAAAGATGGTACAGGGATACAAAATACTTCTTGTTGGAT AATTGGCAAAGGGTTTGGCTGATGGCTCTATGGATTGGAGCCATGGCCGG CTTATTCACATGGAAATACATC…
	CL9700.Contig1_All	>CL9700.Contig1_All ATATTATGAATCTGTCTTTTATTAATCATACTAGTAGGATACTCTTCGGG ATTAAACCTTAGTTCAAAAATAATCGGGTCAAGATCAACTTCTTCAATTG CACTGTTTGATTTGCCCTGAACAAAATGTTTTTTTTCATTATTTTAAGGT AGTCAGTTTAACATAAACAAATTTCTTTACATTAATGTTGGAACCACACA AAAAATGTTTGGGATATATAACTAGCGACACTTTCTTCTTTCATATCCTG GTGTAGTCCAGCTTATCAGACTTGATTAGCATGTCTGTTGGAAGCCAAGC AGGGGCAGTTGGAATCCCTACCCACGATATAAGTGCATATTCTCCTGTCT CGAAATTTCTAAGGTCAAGGAC…
UDP-glycosyltransferase	CL1643.Contig5_All	>CL1643.Contig5_All AAATTAGTATGTTAATAGATACACTTACAGAGGTGAGGAAGAAGAAAGAG AGTCAACAATGGAGAAAATCGAGTTAGTTTTCATCCCAACCTTCGGAGTA GGCCATTTGATTTCCATGGTGGAATTTGGAAATCTTCTCATGTCCCGATT CCCTAACCTCTCCACCACTTTTCTCATCATCAAGTTCAAACACGCCCCTT CCGTCGACGTTCAATCCATACTCAACTCCGCCGCCGTCGACTCTTCACGT ACACGCTTCATCGAAGTCTCTAAAGACGACGACGGCGATACGGTCTCCGA TCCTCGCGGCATGCTCGATTTCCTCGATCAACACAAGCCTATTATAAAGG AGACAGTGGACCGCCAGGTTAT…
	CL9133.Contig1_All	>CL9133.Contig1_All TACACGGTGAAATAAATTTTACATAAAGACATCTTTGTGCTACAAAATAA AGGTTCCTATCCAAAATGAAATAGAGATGATAATAATATGAAGAACTTAT CTTGAACAATAAACATTCCATTTCTCTTTATTTTAAGGCATCTAAAGTTG GTATCAAAAAGTTACACTAATGGGATGTTGATTGCTATTCTTAAATAAAA CATTTCTCCTACAAACATCATCATAATAGACAAAGAAAGTGCACGAATTG GCTAATTTAGGAGCTGATTTAATACAATTTTTCGTTTTAAGGAGTAGCCA CGTTTTCTTTCGCAAGTGGAGCAATTTCCTCCCCATCGGTGTCTTGTTCA CTTCCTACAACTCCCAGGCCAA…
	CL2812.Contig11_All	>CL2812.Contig11_All ATTTTAAATTAAACAAGTAACCCAATAAACATTAGATTGGATAAGGGCCA GGGCTTAGTGATATCACTTATTTCGATCTAGATGAGTAATAAGTACAATT TTCTAAAATGGGTTTGTTATAGCATTTCAATGTCTCCAAGAAAACTAGTG ATATTATTATATGAAGATCCTCCTTCTTGTGTAGCCCTCTTAGCCGCCTC TCCCAACTCTTTAGCTCGTCTCCTCTTCTCTCCACCCATCATCACCTCTT CTATGGCCTCCAATATCATCTCACTTTTTATTAACACAGCTTCCTCATTT TGTACAGCAAAATCACCAATAGACGCGTTGGCTCCAACACTTGCACCAAT TCCTAAAATCTGCACAATCAA…
	CL1844.Contig2_All	>CL1844.Contig2_All AAAAAAGTGTGTGTTGCCGCTTGAACTGATCCATGGACTTGCCTGTGACC ATATTGTCTCAAGATAAAGCAGCCGTACTTGGTCGCGGCGGTTACGTGGT GGCGGTACCCTACCCCGCCCGTGGACATGTAAATCCTATGATGAGTTTTT GTTCTACATTGGCCTCAAAGGGTATTTCGGTCATTTTAATAATGACCGAA GAATGGCTAGAGTTGATCGGAGGTAAGCCCCCGGTGGGCTGTGGTGTGGC AACAATTCCGAATTGCATACCGTCGGAAAAAGACAAGAACAAAGACATGA CGGGATTTTTCAAGGCGGTCGCGACTAATATGAAGCCCGCCCTTGACACT ACTTTTGATGGGCTTGATGTAA…
	CL9133.Contig2_All	>CL9133.Contig2_All AAATGAAATAGAGATGATAATAATATGAAGAACTTATCTTGAACAATAAA CATTCCATTTCTCTTTATTTTAAGGCATCTAAAGTTGGTATCAAAAAGTT ACACTAATGGGATGTTGATTGCTATTCTTAAATAAAACATTTCTCCTACA AACATCATCATAATAGACAAAGAAAGTGCACGAATTGGCTAATTTAGGAG CTGATTTAATACAATTTTTCGTTTTAAGGAGTAGCCACGTTTTCTTTCGC AAGTGGAGCAATTTCCTCCCCATCGGTGTCTTGTTCACTTCCTACAACTC CCAGGCCAAGTAGCACTTGTTCCCATTTCTTCGCTGGTCCCTTCCATGAA AGATCTTGAGACATGCAATTTC…
